# Supplementary material for: A HaloTag-TEV genetic cassette for mechanical phenotyping of proteins from tissues
Source: Nat Commun. 2020 Apr 28;11:2060. doi: 10.1038/s41467-020-15465-9 (PMC7189229; doi:10.1038/s41467-020-15465-9)
Supplement: Supplementary file 6 — Source Data File [file 41467_2020_15465_MOESM6_ESM.xlsx]

## Sheet: Figure 2D
SL (µm)	Sample1	Sample2	Sample3	Sample4	Sample5	Sample6		H/H - TEV	H/H - TEV_Err
2.2	0	0	0	0	0	0		0	0
2.4	0.0391639	0.0460103	0.0413238	0.0540727	0.0677366	0.0841104		0.0554029	0.00713713
2.6	0.0794595	0.114428	0.101595	0.122833	0.138049	0.155625		0.118665	0.0109629
2.8	0.124657	0.193489	0.188503	0.211999	0.207863	0.229222		0.192622	0.0148148
3	0.245543	0.327401	0.338807	0.369926	0.324303	0.354848		0.326805	0.0177012
3.2	0.491673	0.574758	0.594028	0.618039	0.554687	0.600423		0.572268	0.0184138
3.4	1	1	1	1	1	1		1	0
SL (µm)	Sample1	Sample2	Sample3	Sample4	Sample5	Sample6		H/H + TEV (20min)	H/H + TEV (20min)_Err
2.2	0	0	0	0	0	0		0	0
2.4	0.0273703	0.0477841	0.0465685	0.0533984	0.0784341	0.0597623		0.0522196	0.00686678
2.6	0.0567734	0.0891855	0.0854092	0.101758	0.136028	0.0932508		0.0937342	0.0105031
2.8	0.0886296	0.133394	0.130054	0.143994	0.173428	0.116521		0.131003	0.0115188
3	0.163776	0.219706	0.223808	0.210101	0.229531	0.185198		0.205353	0.0104699
3.2	0.313251	0.395837	0.391672	0.339872	0.359683	0.336742		0.356176	0.0133308
3.4	0.693884	0.723891	0.693919	0.559623	0.681327	0.677293		0.671656	0.0233773
SL (µm)	Sample1	Sample2	Sample3	Sample4	Sample5	Sample6		H/H + TEV (120min)	H/H + TEV (120min)_Err
2.2	0	0	0	0	0	0		0	0
2.4	0.0166757	0.0161577	0.0140342	0.013497	0.012939	0.0359656		0.0182115	0.00360213
2.6	0.0166757	0.0452787	0.0296603	0.0275758	0.0383709	0.064345		0.0369844	0.00676739
2.8	0.037912	0.076857	0.0662681	0.0520593	0.0810069	0.0887517		0.0671425	0.00782355
3	0.0910045	0.135099	0.132789	0.101641	0.136357	0.140401		0.122882	0.00856981
3.2	0.206174	0.266673	0.260473	0.196519	0.268755	0.257323		0.242653	0.0132289
3.4	0.524731	0.539643	0.528789	0.394234	0.597128	0.532036		0.519427	0.0273217
SL (µm)	Sample1	Sample2	Sample3	Sample4	Sample5	Sample6		H/H + KCl/KI	H/H + KCl/KI_Err
2.2	0	0	0	0	0	0		0	0
2.4	0.0160265	0.0138545	0.0123281	0.0124031	0.0120108	0.00987887		0.0127503	0.000837526
2.6	0.0209293	0.023679	0.0203655	0.0136286	0.015003	0.0132857		0.0178152	0.00179386
2.8	0.023379	0.0352569	0.0319728	0.0130158	0.0284693	0.025772		0.026311	0.00317486
3	0.0241967	0.0615724	0.045366	0.0209744	0.0531523	0.062665		0.0446545	0.00744442
3.2	0.0658517	0.132095	0.0877785	0.057088	0.12571	0.148937		0.10291	0.0154834
3.4	0.243098	0.297702	0.21323	0.15564	0.381527	0.369728		0.276821	0.0364678
SL (µm)	Sample1	Sample2	Sample3	Sample4	Sample5	Sample6		WT-TEV	WT-TEV_Err
2.2	0	0	0	0	0	0		0	0
2.4	0.0776211	0.0626858	0.0471362	0.0767149	0.118557	0.0846429		0.077893	0.00979424
2.6	0.148167	0.137012	0.0956242	0.139109	0.183099	0.152703		0.142619	0.0115806
2.8	0.200176	0.204296	0.147143	0.205872	0.263418	0.199108		0.203335	0.0150585
3	0.310372	0.320088	0.249672	0.329413	0.366684	0.30661		0.313807	0.0155519
3.2	0.53231	0.525852	0.479487	0.550914	0.574653	0.51234		0.529259	0.0133091
3.4	0.941169	0.956942	0.929516	0.955854	0.9576	0.92998		0.945177	0.00547423
SL (µm)	Sample1	Sample2	Sample3	Sample4	Sample5	Sample6		WT +TEV (120min)	WT +TEV (120min)_Err
2.2	0	0	0	0	0	0		0	0
2.4	0.0873592	0.0481446	0.0391241	0.0699523	0.102579	0.0848025		0.0719936	0.00998164
2.6	0.155331	0.129512	0.0916525	0.132971	0.191504	0.132754		0.138954	0.0134542
2.8	0.204249	0.18819	0.151252	0.182263	0.251743	0.1954		0.195516	0.0134491
3	0.319081	0.293812	0.254291	0.29769	0.346404	0.295169		0.301075	0.0124723
3.2	0.540503	0.501921	0.474505	0.502969	0.561543	0.493161		0.512434	0.0131778
3.4	0.931855	0.929098	0.925541	0.905413	0.94449	0.910805		0.924534	0.0058532

## Sheet: Figure 3H
Force (pN)	Length (nm)	SD (nm)	n			Force (pN)	1.1	2	3.2	4.2	5	6	7.3	7.9	9.5	10.4	12.5	15	18	19.7	87.7
1.1	3	7	36				0	30.6	40.6	45.6	50.6	55.6	225	63.6	245	71.6	274	286	488	78.6	503
2	73	39	24				5.6	28	40	44	48	53	252	58	271	63	295	309	482	81	551
3.2	129	62	19				0	29	39	54	49	51	200	60	210	67	220	236	498	80	505
4.2	168	85	21				26	91	146	155	195	213	211	230	225	258	247	259	465	495	628
5	180	85	19				0	107	173	176	225	243	230	261	250	282	231	243		489
6	197	102	19				0	87	140	205	187	192	223	200	241	217	259	265		505
7.3	273	70	13				-12	91	138	173	174	200	257	215	273	234	298	328		475
7.9	219	115	19				0	80	147	165	197	212	238	236	258	262	284	302
9.5	297	79	13				2	83	137	175	190	207	238	230	262	250	285	285
10.4	251	130	20				0	101	161	165	222	241	387	263	422	285	466	487
12.5	324	93	13				5	93	162	202	215	227	365	246	402	269	449	469
15	340	98	13				0	92	156	198	201	224	385	251	425	275	468	493
18	483	14	4				9	143	207	176	317	351	344	401	380	424	430	453
19.7	314	220	7				0	79	203	348	303	340		381		438
87.7	547	59	4				-8	114	212	264	314	347		406		426
							0	119	195	261	295	327		359		445
							8	121	51	270	73	82		88		405
							0	111	50	247	81	88		96		100
							16	22	60	59	90	97		110		112
							0	25		69						131
							9	24		79
							16	26
							0	28
							0	37
							0
							0
							1
							0
							10
							0
							6
							0
							19
							0
							0
							0
						Mean	3.12778	73.4	129.347	168.124	180.347	197.4	273.462	218.663	297.231	250.73	323.538	339.615	483.25	314.8	546.75
						SD	7.22727	38.8788	62.0847	84.7586	91.8665	101.929	69.5313	115.426	78.9104	129.658	93.3253	98.0336	13.8414	219.94	58.5285
							7.12619	38.0602	60.4288	82.7159	89.4163	99.21	66.8035	112.348	75.8147	126.375	89.664	94.1877	11.987	203.625	50.6872
						n	36	24	19	21	19	19	13	19	13	20	13	13	4	7	4
						N total	244
							5 molecules

## Sheet: Figure 4B
					Force (pN)	Pf
	Force	Pf	SD		0.3	1
	0.3	0.98	0.1		0.3	1
	1	0.98	0.1		0.3	0.9
	2	0.95	0.08		0.3	1
	3	0.99	0.1		0.3	1
	4	0.8	0.1		0.3	0.8
	6	0.53	0.08		0.3	1
	8	0.35	0.1		0.3	1
	10	0.14	0.02		0.3	1
	12	0	0.02		0.3	1
	15	0	0.02		0.3	1
	18	0	0.02		0.3	1
	20	0	0.02		0.3	1
					1	1
					1	1
					1	1
					1	1
					1	1
					1	0.9
					1	0.95
					1	1
					1	1
					1	1
					1	1
					1	0.941176
					1	1
					2	1
					2	1
					2	1
					2	0.823529
					2	1
					2	1
					2	1
					2	0.764706
					2	1
					2	0.85
					2	1
					2	1
					2	1
					3	0
					3	0
					3	0.05
					3	0
					3	0
					3	0
					3	0.06
					3	0
					3	0
					3	0
					4	0.636364
					4	0.727273
					4	0.636364
					4	0.875
					4	0.875
					4	1
					6	0.642857
					6	0.416667
					6	0.8
					6	0.5
					6	0.5
					6	0.375
					6	0.473684
					8	0.1
					8	0.428571
					8	0.5
					8	0.545455
					8	0.285714
					8	0.0833333
					8	0.5625
					8	0.333333
					10	0.25
					10	0.133333
					10	0.363636
					10	0.0909091
					12	0
					12	0
					12	0
					12	0
					12	0.059
					12	0
					12	0
					12	0
					12	0
					12	0
					12	0.059
					12	0
					15	0
					15	0
					15	0.05
					15	0
					15	0
					15	0
					15	0
					15	0
					15	0.05
					15	0
					15	0
					15	0
					18	0
					18	0
					18	0.06
					18	0
					18	0
					18	0
					18	0
					18	0
					18	0
					18	0
					18	0.05
					18	0
					20	0
					20	0
					20	0
					20	0
					20	0
					20	0
					20	0
					20	0
					20	0
					20	0
				n	120 measurements

## Sheet: Figure S2
	IVS; d			Table Analyzed	IVS; d
	WT	H/H						BRIEF SUMMARY OF p-values AND CONFIDENCE INTERVAL
	0.52	0.7		Column B	H/H			VARIABLE	P value	95% confidence interval
	0.77	0.7		vs.	vs,			IVS; d	0.3974	-0,06587 to 0,1525
	0.64	0.67		Column A	WT			LVID;d (mm)	0.8924	-0,3766 to 0,4266
	0.52	0.61						LVID; s mm)	0.7204	-0,7288 to 0,5221
	0.64	0.74		Unpaired t test				LVPW; d (mm)	0.3381	-0,07500 to 0,02834
	0.77	0.7		P value	0.3974			%EF	0.486	-10,47 to 20,54
mean	0.643333	0.686667		P value summary	ns			% FS	0.4595	-6,067 to 12,47
SEM	0.0456557	0.0178263		Significantly different (P < 0.05)?	No			LV Mass	0.7258	-13,77 to 19,09
				One- or two-tailed P value?	Two-tailed			LV Mass C	0.7256	-11,01 to 15,27
				t, df	t=0,8841, df=10			LV Vol; d (ul)	0.8997	-14,40 to 16,17
								LV Vol s(ul)	0.7095	-19,53 to 13,80
				How big is the difference?				Stroke Volume	0.1585	-1,733 to 9,236
				Mean of column A	0.6433			E(mm/s)	0.0642	-8,782 to 255,1
				Mean of column B	0.6867			A(mm/s)	0.3422	-241,2 to 92,04
				Difference between means (B - A) ± SEM	0,04333 ± 0,04901			E/A	0.6049	-1,459 to 2,379
				95% confidence interval	-0,06587 to 0,1525			IVRT	0.2493	-1,713 to 5,883
				R squared (eta squared)	0.0725			BODY WEIGHT	0.5883	-1,452 to 2,392
								C-Reactive Protein	0.1938	-0,2048 to 0,04881
				F test to compare variances				Creatine-Kinase	0.8094	-4827 to 3885
				F, DFn, Dfd	6,559, 5, 5			Creatine-Kinase-MB	0.5907	-160,8 to 264,0
				P value	0.0596			Fatige Test (km)	0.5576	-0,9652 to 0,5604
				P value summary	ns			Distance Training	0.8535	-6,453 to 7,653
				Significantly different (P < 0.05)?	No
				Data analyzed
				Sample size, column A	6
				Sample size, column B	6
	LVID;d (mm)			Table Analyzed	LVID;d (mm)
	WT	H/H
	3.4	3.34		Column B	H/H
	3.43	3.98		vs.	vs,
	4.2	4.07		Column A	WT
	3.92	3.74
	3.49	3.43		Unpaired t test
	3.86	3.89		P value	0.8924
mean	3.71667	3.74167		P value summary	ns
SEM	0.132832	0.121804		Significantly different (P < 0.05)?	No
				One- or two-tailed P value?	Two-tailed
				t, df	t=0,1387, df=10
				How big is the difference?
				Mean of column A	3.717
				Mean of column B	3.742
				Difference between means (B - A) ± SEM	0,02500 ± 0,1802
				95% confidence interval	-0,3766 to 0,4266
				R squared (eta squared)	0.001921
				F test to compare variances
				F, DFn, Dfd	1,189, 5, 5
				P value	0.8538
				P value summary	ns
				Significantly different (P < 0.05)?	No
				Data analyzed
				Sample size, column A	6
				Sample size, column B	6
	LVID; s mm)			Table Analyzed	LVID; s mm)
	WT	H/H
	2.42	2.08		Column B	H/H
	2.39	3.28		vs.	vs,
	3.68	3		Column A	WT
	3.19	2.94
	2.57	2.27		Unpaired t test
	2.85	2.91		P value	0.7204
mean	2.85	2.74667		P value summary	ns
SEM	0.206511	0.190117		Significantly different (P < 0.05)?	No
				One- or two-tailed P value?	Two-tailed
				t, df	t=0,3681, df=10
				How big is the difference?
				Mean of column A	2.85
				Mean of column B	2.747
				Difference between means (B - A) ± SEM	-0,1033 ± 0,2807
				95% confidence interval	-0,7288 to 0,5221
				R squared (eta squared)	0.01337
				F test to compare variances
				F, DFn, Dfd	1,180, 5, 5
				P value	0.8604
				P value summary	ns
				Significantly different (P < 0.05)?	No
				Data analyzed
				Sample size, column A	6
				Sample size, column B	6
	LVPW; d (mm)			Table Analyzed	LVPW; d (mm)
	WT	H/H
	0.64	0.7		Column B	H/H
	0.77	0.64		vs.	vs,
	0.64	0.67		Column A	WT
	0.74	0.67
	0.67	0.67		Unpaired t test
	0.7	0.67		P value	0.3381
mean	0.693333	0.67		P value summary	ns
SEM	0.0218581	0.00774597		Significantly different (P < 0.05)?	No
				One- or two-tailed P value?	Two-tailed
				t, df	t=1,006, df=10
				How big is the difference?
				Mean of column A	0.6933
				Mean of column B	0.67
				Difference between means (B - A) ± SEM	-0,02333 ± 0,02319
				95% confidence interval	-0,07500 to 0,02834
				R squared (eta squared)	0.09193
				F test to compare variances
				F, DFn, Dfd	7,963, 5, 5
				P value	0.0399
				P value summary	*
				Significantly different (P < 0.05)?	Yes
				Data analyzed
				Sample size, column A	6
				Sample size, column B	6
	%EF			Table Analyzed	%EF
	WT	H/H
	56.62	68.92		Column B	H/H
	58.88	37.32		vs.	vs,
	27.04	52.06		Column A	WT
	39.3	44.01
	52.6	63.96		Unpaired t test
	52.05	50.42		P value	0.486
mean	47.7483	52.7817		P value summary	ns
SEM	4.98288	4.85628		Significantly different (P < 0.05)?	No
				One- or two-tailed P value?	Two-tailed
				t, df	t=0,7234, df=10
				How big is the difference?
				Mean of column A	47.75
				Mean of column B	52.78
				Difference between means (B - A) ± SEM	5,033 ± 6,958
				95% confidence interval	-10,47 to 20,54
				R squared (eta squared)	0.04973
				F test to compare variances
				F, DFn, Dfd	1,053, 5, 5
				P value	0.9563
				P value summary	ns
				Significantly different (P < 0.05)?	No
				Data analyzed
				Sample size, column A	6
				Sample size, column B	6
	% FS			Table Analyzed	% FS
	WT	H/H
	28.83	37.61		Column B	H/H
	30.36	17.69		vs.	vs,
	12.41	26.32		Column A	WT
	18.75	21.31
	26.32	33.93		Unpaired t test
	26.19	25.2		P value	0.4595
mean	23.81	27.01		P value summary	ns
SEM	2.80256	3.07328		Significantly different (P < 0.05)?	No
				One- or two-tailed P value?	Two-tailed
				t, df	t=0,7694, df=10
				How big is the difference?
				Mean of column A	23.81
				Mean of column B	27.01
				Difference between means (B - A) ± SEM	3,200 ± 4,159
				95% confidence interval	-6,067 to 12,47
				R squared (eta squared)	0.05588
				F test to compare variances
				F, DFn, Dfd	1,203, 5, 5
				P value	0.8446
				P value summary	ns
				Significantly different (P < 0.05)?	No
				Data analyzed
				Sample size, column A	6
				Sample size, column B	6
	LV Mass			Table Analyzed	LV Mass
	WT	H/H
	58.69	75.65		Column B	H/H
	86.1	84.78		vs.	vs,
	95.7	99.42		Column A	WT
	82.56	85.95
	72.24	72.33		Unpaired t test
	98.83	91.95		P value	0.7258
mean	82.3533	85.0133		P value summary	ns
SEM	6.12625	4.10341		Significantly different (P < 0.05)?	No
				One- or two-tailed P value?	Two-tailed
				t, df	t=0,3607, df=10
				How big is the difference?
				Mean of column A	82.35
				Mean of column B	85.01
				Difference between means (B - A) ± SEM	2,660 ± 7,374
				95% confidence interval	-13,77 to 19,09
				R squared (eta squared)	0.01285
				F test to compare variances
				F, DFn, Dfd	2,229, 5, 5
				P value	0.3996
				P value summary	ns
				Significantly different (P < 0.05)?	No
				Data analyzed
				Sample size, column A	6
				Sample size, column B	6
	LV Mass C			Table Analyzed	LV Mass C
	WT	H/H
	46.95	60.52		Column B	H/H
	68.88	67.83		vs.	vs,
	76.56	79.54		Column A	WT
	66.05	68.76
	57.79	57.86		Unpaired t test
	79.06	73.56		P value	0.7256
mean	65.8817	68.0117		P value summary	ns
SEM	4.90101	3.2836		Significantly different (P < 0.05)?	No
				One- or two-tailed P value?	Two-tailed
				t, df	t=0,3611, df=10
				How big is the difference?
				Mean of column A	65.88
				Mean of column B	68.01
				Difference between means (B - A) ± SEM	2,130 ± 5,899
				95% confidence interval	-11,01 to 15,27
				R squared (eta squared)	0.01287
				F test to compare variances
				F, DFn, Dfd	2,228, 5, 5
				P value	0.3999
				P value summary	ns
				Significantly different (P < 0.05)?	No
				Data analyzed
				Sample size, column A	6
				Sample size, column B	6
	LV Vol; d (ul)			Table Analyzed	LV Vol; d (ul)
	WT	H/H
	47.41	45.38		Column B	H/H
	48.45	69.22		vs.	vs,
	78.38	73.07		Column A	WT
	66.72	59.5
	50.56	48.45		Unpaired t test
	64.26	65.48		P value	0.8997
mean	59.2967	60.1833		P value summary	ns
SEM	5.09636	4.59369		Significantly different (P < 0.05)?	No
				One- or two-tailed P value?	Two-tailed
				t, df	t=0,1292, df=10
				How big is the difference?
				Mean of column A	59.3
				Mean of column B	60.18
				Difference between means (B - A) ± SEM	0,8867 ± 6,861
				95% confidence interval	-14,40 to 16,17
				R squared (eta squared)	0.001667
				F test to compare variances
				F, DFn, Dfd	1,231, 5, 5
				P value	0.8253
				P value summary	ns
				Significantly different (P < 0.05)?	No
				Data analyzed
				Sample size, column A	6
				Sample size, column B	6
	LV Vol s(ul)			Table Analyzed	LV Vol s(ul)
	WT	H/H
	20.57	14.1		Column B	H/H
	19.92	43.39		vs.	vs,
	57.19	35.04		Column A	WT
	40.5	33.31
	23.97	17.46		Unpaired t test
	30.82	32.47		P value	0.7095
mean	32.1617	29.295		P value summary	ns
SEM	5.91347	4.57832		Significantly different (P < 0.05)?	No
				One- or two-tailed P value?	Two-tailed
				t, df	t=0,3833, df=10
				How big is the difference?
				Mean of column A	32.16
				Mean of column B	29.3
				Difference between means (B - A) ± SEM	-2,867 ± 7,479
				95% confidence interval	-19,53 to 13,80
				R squared (eta squared)	0.01448
				F test to compare variances
				F, DFn, Dfd	1,668, 5, 5
				P value	0.588
				P value summary	ns
				Significantly different (P < 0.05)?	No
				Data analyzed
				Sample size, column A	6
				Sample size, column B	6
	Stroke Volume			Table Analyzed	Stroke Volume
	WT	H/H
	26.85	31.27		Column B	H/H
	28.53	25.84		vs.	vs,
	21.19	38.04		Column A	WT
	26.22	26.19
	26.6	30.99		Unpaired t test
	33.45	33.02		P value	0.1585
mean	27.14	30.8917		P value summary	ns
SEM	1.6163	1.85658		Significantly different (P < 0.05)?	No
				One- or two-tailed P value?	Two-tailed
				t, df	t=1,524, df=10
				How big is the difference?
				Mean of column A	27.14
				Mean of column B	30.89
				Difference between means (B - A) ± SEM	3,752 ± 2,462
				95% confidence interval	-1,733 to 9,236
				R squared (eta squared)	0.1885
				F test to compare variances
				F, DFn, Dfd	1,319, 5, 5
				P value	0.7684
				P value summary	ns
				Significantly different (P < 0.05)?	No
				Data analyzed
				Sample size, column A	6
				Sample size, column B	6
	E(mm/s)			Table Analyzed	E(mm/s)
	WT	H/H
	734.88	817.92		Column B	H/H
	822.07	946.63		vs.	vs,
	863.6	793.01		Column A	WT
	548.7	854.03
	561.98	796.5		Unpaired t test
	778.8	840.75		P value	0.0642
mean	718.338	841.473		P value summary	ns
SEM	54.4719	23.1964		Significantly different (P < 0.05)?	No
				One- or two-tailed P value?	Two-tailed
				t, df	t=2,080, df=10
				How big is the difference?
				Mean of column A	718.3
				Mean of column B	841.5
				Difference between means (B - A) ± SEM	123,1 ± 59,21
				95% confidence interval	-8,782 to 255,1
				R squared (eta squared)	0.3019
				F test to compare variances
				F, DFn, Dfd	5,514, 5, 5
				P value	0.0843
				P value summary	ns
				Significantly different (P < 0.05)?	No
				Data analyzed
				Sample size, column A	6
				Sample size, column B	6
	A(mm/s)			Table Analyzed	A(mm/s)
	WT	H/H
	365.37	386.13		Column B	H/H
	149.47	178.53		vs.	vs,
	303.09	328		Column A	WT
	535.43	371.7
	597.38	340.73		Unpaired t test
	482.33	380.55		P value	0.3422
mean	405.512	330.94		P value summary	ns
SEM	67.6393	31.8861		Significantly different (P < 0.05)?	No
				One- or two-tailed P value?	Two-tailed
				t, df	t=0,9972, df=10
				How big is the difference?
				Mean of column A	405.5
				Mean of column B	330.9
				Difference between means (B - A) ± SEM	-74,57 ± 74,78
				95% confidence interval	-241,2 to 92,04
				R squared (eta squared)	0.09045
				F test to compare variances
				F, DFn, Dfd	4,500, 5, 5
				P value	0.1244
				P value summary	ns
				Significantly different (P < 0.05)?	No
				Data analyzed
				Sample size, column A	6
				Sample size, column B	6
	E/A			Table Analyzed	E/A
	WT	H/H
	2.01	2.12		Column B	H/H
	5.5	5.3		vs.	vs,
	2.85	2.42		Column A	WT
	1.02	2.3
	0.94	2.34		Unpaired t test
	1.61	2.21		P value	0.6049
mean	2.32167	2.78167		P value summary	ns
SEM	0.697325	0.505453		Significantly different (P < 0.05)?	No
				One- or two-tailed P value?	Two-tailed
				t, df	t=0,5341, df=10
				How big is the difference?
				Mean of column A	2.322
				Mean of column B	2.782
				Difference between means (B - A) ± SEM	0,4600 ± 0,8612
				95% confidence interval	-1,459 to 2,379
				R squared (eta squared)	0.02774
				F test to compare variances
				F, DFn, Dfd	1,903, 5, 5
				P value	0.497
				P value summary	ns
				Significantly different (P < 0.05)?	No
				Data analyzed
				Sample size, column A	6
				Sample size, column B	6
	IVRT			Table Analyzed	IVRT
	WT	H/H
	17.5	18.33		Column B	H/H
	12.5	21.67		vs.	vs,
	15.83	17.5		Column A	WT
	12.5	17.5
	20.83	13.33		Unpaired t test
	15.83	19.17		P value	0.2493
mean	15.8317	17.9167		P value summary	ns
SEM	1.29056	1.11376		Significantly different (P < 0.05)?	No
				One- or two-tailed P value?	Two-tailed
				t, df	t=1,223, df=10
				How big is the difference?
				Mean of column A	15.83
				Mean of column B	17.92
				Difference between means (B - A) ± SEM	2,085 ± 1,705
				95% confidence interval	-1,713 to 5,883
				R squared (eta squared)	0.1301
				F test to compare variances
				F, DFn, Dfd	1,343, 5, 5
				P value	0.7543
				P value summary	ns
				Significantly different (P < 0.05)?	No
				Data analyzed
				Sample size, column A	6
				Sample size, column B	6
	BODY WEIGHT			Table Analyzed	BODY WEIGHT
	WT	H/H
	19.46	23.01		Column B	H/H
	21.78	21.17		vs.	vs,
	23.19	23.22		Column A	WT
	21.26	20.57
	20.73	20.8		Unpaired t test
mean	21.284	21.754		P value	0.5883
SEM	0.612916	0.564788		P value summary	ns
				Significantly different (P < 0.05)?	No
				One- or two-tailed P value?	Two-tailed
				t, df	t=0,5639, df=8
				How big is the difference?
				Mean of column A	21.28
				Mean of column B	21.75
				Difference between means (B - A) ± SEM	0,4700 ± 0,8335
				95% confidence interval	-1,452 to 2,392
				R squared (eta squared)	0.03823
				F test to compare variances
				F, DFn, Dfd	1,178, 4, 4
				P value	0.8779
				P value summary	ns
				Significantly different (P < 0.05)?	No
				Data analyzed
				Sample size, column A	5
				Sample size, column B	5
	C-Reactive Protein			Table Analyzed	C-Reactive Protein
	WT	H/H
	0.29	0.35		Column B	H/H
	0.26	0.16		vs.	vs,
	0.29	0.36		Column A	WT
	0.37	0.22
	0.39	0.12		Unpaired t test
mean	0.32	0.242		P value	0.1938
SEM	0.0252982	0.0488262		P value summary	ns
				Significantly different (P < 0.05)?	No
				One- or two-tailed P value?	Two-tailed
				t, df	t=1,418, df=8
				How big is the difference?
				Mean of column A	0.32
				Mean of column B	0.242
				Difference between means (B - A) ± SEM	-0,07800 ± 0,05499
				95% confidence interval	-0,2048 to 0,04881
				R squared (eta squared)	0.201
				F test to compare variances
				F, DFn, Dfd	3,725, 4, 4
				P value	0.2308
				P value summary	ns
				Significantly different (P < 0.05)?	No
				Data analyzed
				Sample size, column A	5
				Sample size, column B	5
	Creatine-Kinase			Table Analyzed	Creatine-Kinase
	WT	H/H
	2461	857		Column B	H/H
	3069	9254		vs.	vs,
	5569	696		Column A	WT
	284	1416
	3740	545		Unpaired t test
mean	3024.6	2553.6		P value	0.8094
SEM	860.705	1681.56		P value summary	ns
				Significantly different (P < 0.05)?	No
				One- or two-tailed P value?	Two-tailed
				t, df	t=0,2493, df=8
				How big is the difference?
				Mean of column A	3025
				Mean of column B	2554
				Difference between means (B - A) ± SEM	-471,0 ± 1889
				95% confidence interval	-4827 to 3885
				R squared (eta squared)	0.007711
				F test to compare variances
				F, DFn, Dfd	3,817, 4, 4
				P value	0.2228
				P value summary	ns
				Significantly different (P < 0.05)?	No
				Data analyzed
				Sample size, column A	5
				Sample size, column B	5
	Creatine-Kinase-MB			Table Analyzed	Creatine-Kinase-MB
	WT	H/H
	232	390		Column B	H/H
	425	658		vs.	vs,
	578	304		Column A	WT
	226	311
	386	442		Unpaired t test
mean	369.4	421		P value	0.5907
SEM	65.6975	64.56		P value summary	ns
				Significantly different (P < 0.05)?	No
				One- or two-tailed P value?	Two-tailed
				t, df	t=0,5602, df=8
				How big is the difference?
				Mean of column A	369.4
				Mean of column B	421
				Difference between means (B - A) ± SEM	51,60 ± 92,11
				95% confidence interval	-160,8 to 264,0
				R squared (eta squared)	0.03775
				F test to compare variances
				F, DFn, Dfd	1,036, 4, 4
				P value	0.9738
				P value summary	ns
				Significantly different (P < 0.05)?	No
				Data analyzed
				Sample size, column A	5
				Sample size, column B	5
	Fatige Test (km)			Table Analyzed	Fatige Test (km)
	WT	H/H
	1.164	1.293		Column B	H/H
	1.916	1.634		vs.	vs,
	1.158	0.999		Column A	WT
	0.839	0.009
	1.183	1.313		Unpaired t test
mean	1.252	1.0496		P value	0.5576
SEM	0.177877	0.278887		P value summary	ns
				Significantly different (P < 0.05)?	No
				One- or two-tailed P value?	Two-tailed
				t, df	t=0,6119, df=8
				How big is the difference?
				Mean of column A	1.252
				Mean of column B	1.05
				Difference between means (B - A) ± SEM	-0,2024 ± 0,3308
				95% confidence interval	-0,9652 to 0,5604
				R squared (eta squared)	0.04471
				F test to compare variances
				F, DFn, Dfd	2,458, 4, 4
				P value	0.405
				P value summary	ns
				Significantly different (P < 0.05)?	No
				Data analyzed
				Sample size, column A	5
				Sample size, column B	5
	Distance Training			Table Analyzed	Distance Training
	WT	H/H						WT					mean	SEM
	297.6	298.2		Column B	H/H		DAY3	298	297	298	297	298	297.6	0.244949
	301	298.8		vs.	vs,		DAY4	301	301	301	301	301	301	0
	295	304.2		Column A	WT		DAY5	295	295	295	295	295	295	0
	302	311.4					DAY6	302	302	302	302	302	302	0
	309.2	304.4		Unpaired t test			DAY7	309	309	309	310	309	309.2	0.2
	303	294.4		P value	0.8535		DAY8	303	303	303	303	303	303	0
mean	301.3	301.9		P value summary	ns
SEM	1.99382	2.45859		Significantly different (P < 0.05)?	No			H/H					mean	SEM
				One- or two-tailed P value?	Two-tailed		DAY3	299	299	298	296	299	298.2	0.583095
				t, df	t=0,1895, df=10		DAY4	298	299	299	299	299	298.8	0.2
							DAY5	305	304	304	304	304	304.2	0.2
				How big is the difference?			DAY6	311	311	313	311	311	311.4	0.4
				Mean of column A	301.3		DAY7	305	305	303	305	304	304.4	0.4
				Mean of column B	301.9		DAY8	295	294	295	294	294	294.4	0.244949
				Difference between means (B - A) ± SEM	0,6000 ± 3,165
				95% confidence interval	-6,453 to 7,653
				R squared (eta squared)	0.00358
				F test to compare variances
				F, DFn, Dfd	1,521, 5, 5
				P value	0.6568
				P value summary	ns
				Significantly different (P < 0.05)?	No
				Data analyzed
				Sample size, column A	6
				Sample size, column B	6

## Sheet: Figure S3B
HaloPsoas(mN/mm2)
SL (µm)	Sample1	Sample2	Sample3	Sample4	Sample5	Sample6		Avg	Err
2.2	0	0	0	0	0	0		0	0
2.4	2.34494	12.7306	3.14835	4.64439	1.72918	2.70992		4.55123	1.68425
2.6	9.79426	16.8102	6.7045	9.36803	5.75497	8.75697		9.53149	1.5909
2.8	17.112	21.5338	9.89162	13.6623	13.1358	16.4691		15.3008	1.63429
3	26.7084	33.343	14.8904	22.8949	22.194	26.1092		24.3566	2.48851
3.2	41.2563	54.8143	25.3576	41.5749	36.9555	41.5774		40.256	3.86991
3.4	61.1938	80.3651	44.6818	70.9905	62.4527	62.6104		63.7157	4.83595
WTPsoas(mN/mm2)
SL (µm)	Sample1	Sample2	Sample3	Sample4	Sample5	Sample6		Avg	Err
2.2	0	0	0	0	0	0		0	0
2.4	10.9894	5.82056	3.76462	3.84974	2.97495	2.843		5.04038	1.26674
2.6	22.6081	11.5239	6.70048	8.47204	8.6782	9.92856		11.3185	2.35109
2.8	33.1096	17.2272	10.9509	15.0327	14.046	15.7258		17.682	3.20204
3	48.6384	28.9692	17.2609	25.321	22.7687	25.1732		28.0219	4.41491
3.2	67.0718	46.4147	27.8212	41.5735	37.8657	39.9883		43.4559	5.34705
3.4	87.5162	65.5376	42.8073	66.4746	62.6919	60.8154		64.3072	5.83643
